# Supplementary material for: Effectiveness of Organizational Interventions to Reduce Burnout in the Workplace: A Systematic Review
Source: Int J Environ Res Public Health. 2026 Apr 25;23(5):556. doi: 10.3390/ijerph23050556 (PMC13206065; doi:10.3390/ijerph23050556)
Supplement: Supplementary file 1 [file ijerph-23-00556-s001.zip]

Archive with 1 entries (1 files):
- ijerph-4228699-supplementary.pdf
